# Supplementary material for: A novel gel liner system with embedded electrodes for use with upper limb myoelectric prostheses
Source: PLoS One. 2018 Jun 18;13(6):e0198934. doi: 10.1371/journal.pone.0198934 (PMC6005573; doi:10.1371/journal.pone.0198934)
Supplement: S1 File — Resistivity measurements collected from the 10 gel liner systems using the final design is provided. Additionally data from the socket comfort scores and questionnaires is provided with respect to each subject. (XLSX) [file pone.0198934.s001.xlsx]

## Sheet: Resistivity
PR = Pattern Recognition (13 Electrodes)
DC = Direct Control (9 Electrodes)
Subject 1 (PR)		Subject 2 (PR)		Subject 3 (DC)		Subject 4 (DC)		Subject 4 (PR)		Subject 5 (PR)		Subject 5 (DC)		Subject 6 (DC)		Subject 6 (PR)		Subject 7 (PR)		Subject 8 (PR)
Liner 2 Before (Ω)	Liner 2 After (Ω)	Liner 2 Before (Ω)	Liner 2 After (Ω)	Liner 2 Before (Ω)	Liner 2 After (Ω)	Liner 1 Before (Ω)	Liner 1 After (Ω)	Liner 2 Before (Ω)	Liner 2 After (Ω)	Liner 1 Before (Ω)	Liner 1 After (Ω)	Liner 2 Before (Ω)	Liner 2 After (Ω)	Liner 1 Before (Ω)	Liner 1 After (Ω)	Liner 2 Before (Ω)	Liner 2 After (Ω)	Liner 2 Before (Ω)	Liner 2 After (Ω)	Liner 2 Before (Ω)	Liner 2 After (Ω)
7.3	8.8	7.3	9.6	6.2	5.6	13.1	13.8	3.45	3.6	9.8	25.6	8.6	16.1	14.8	36.4	20.3	64.9	15.3	21.8	22.6	40.4
7.6	14.4	7.6	10.2	6.6	5.8	13.6	16.9	3.95	4.8	11.3	19.1	7.7	24.8	17.1	64.2	18.7	550	18.8	28.8	23.4	41.2
8.5	20.4	8.5	13.1	7.3	7.9	16.9	17.2	4	4.9	8.9	14.2	3.5	16.6	16	42.9	15.2	20.6	13.7	19.9	13.9	29.4
8.6	21.8	8.6	15.7	8.1	8.6	19.1	21.7	6	7.1	5.7	7.9	8.5	9.3	7.3	28.3	12.6	14	7.3	9.1	10.8	15.6
12.9	31.3	12.9	16.3	8.1	8.6	20.3	24.8	6.35	7.7	10.1	22.8	4.6	13.7	11.7	32.8	18.8	47.9	15.4	30.2	19.7	35.6
13.7	36.2	13.7	17.3	10.4	10	22.5	24.8	6.7	8	10.4	20.9	8.3	6.6	19.6	30.6	19.1	33.8	14.8	20.5	18.2	30.7
14.8	40.4	14.8	20.5	10.6	10.6	26.1	25.5	7.25	8.3	8.2	9.1	4.9	14.3	12.2	16.7	12.7	13.1	7.6	10.4	9.7	12.7
15.3	42.5	15.3	20.8	11.2	13.6	26.1	29.3	7.55	10.6	12.4	25.7	8.2	14.7	6.9	8.3	22.3	62.1	21	29.7	21.3	43.3
15.4	43.6	15.4	21.6	15.4	16.1	33.4	31.6	8.05	11	9.6	18	10.8	7.7	19.4	44.1	19.5	34.6	17.4	21.3	16.1	24.8
17.4	46.1	17.4	22.1					8.5	11.3	8.8	16.1					13.4	19.6	8.5	11.6	31.7	46.9
18.8	49.1	18.8	22.6					9	12.1	13	24.8					21.1	49.4	18.8	31.5	22.6	42.7
18.8	57.2	18.8	23.7					9.1	13.7	9.5	17.7					17.2	35.6	12.9	16.6	20.1	39.4
21	60.8	21	27.8					9.6	17.1	9.9	28.6					18.6	57.4	8.6	9.2	13.5	21.9

## Sheet: Socket Comfort Scores
Socket Comfort Scores: 0-10 (10 representing the "most comfortable fit")
Subject Number	Home Socket	Liner System
1	4	9
2	10	10
3	8	9
4	7	10
5	6	7
6	7	10
7	7	9
8	6	8

## Sheet: Questionnaires
Likert Scores: (Q1-11 and Q13-22)
1 = Strongly Disagree
2 = Disagree
3 = Neutral
4 = Agree
5 = Strongly Agree
	Subject 1	Subject 2	Subject 3	Subject 4	Subject 5	Subject 6	Subject 7	Subject 8
Q1	5	5	5	2	5	5	3	5
Q2	5	5	5	5	5	5	5	5
Q3	5	5	5	5	5	4	4	5
Q4	5	5	5	5	4	5	4	5
Q5	5	5	5	5	5	5	4	5
Q6	5	5	5	5	4	5	4	5
Q7	5	5	5	5	5	4	4	5
Q8	5	5	5	3	3	5	5	4
Q9	5	5	5	5	5	5	5	5
Q10	5	2	5	5	5	5	5	4
Q11	1	5	5	5	5	5	1	5
*
Q13	5	5	5	5	4	4	4	5
Q14	5	5	5	4	3	5	4	5
Q15	3	5	5	4	3	5	3	5
Q16	5	5	5	5	4	5	4	5
Q17	5	5	5	5	4	5	4	5
Q18	4	5	5	5	4	5	5	5
Q19	3	3	4	3	4	5	3	3
Q20	3	3	5	5	5	5	4	4
Q21	1	5	2	3	3	5	1	3
Q22	3	5	5	5	5	5	2	5
*Q12	2	2	1	1	3	2	0	1
Question 12 Options:
0 = Never
1 = Once a Month
2 = Once a Week
3 = Several Times Per Week
4 = Once a Day
5 = Several Times Per Day
6 = Every Time I Put the Prosthesis On
